# Supplementary material for: Insights into the Superrosids phylogeny and flavonoid synthesis from the telomere-to-telomere gap-free genome assembly of Penthorum chinense Pursh
Source: Hortic Res. 2023 Dec 19;11(2):uhad274. doi: 10.1093/hr/uhad274 (PMC10857932; doi:10.1093/hr/uhad274)
Supplement: Web_Material_uhad274 [file web_material_uhad274.zip]

Archive with 2 entries (2 files):
- Supplemental Data Figures.docx
- Supplemental Data Tables.docx
